# Supplementary material for: Temporal and spatial evolution and obstacle diagnosis of resource and environment carrying capacity in the Loess Plateau
Source: PLoS One. 2021 Aug 18;16(8):e0256334. doi: 10.1371/journal.pone.0256334 (PMC8372938; doi:10.1371/journal.pone.0256334)
Supplement: S1 Data — (XLSX) [file pone.0256334.s002.xlsx]

## Sheet: 2013
	Per capita GDP (yuan)	The tertiary industry share of GDP (%)	Expenditure for science and technology share of GDP (%)	Per capita general budget revenue of local finance (yuan)	Per capita fixed asset investment (yuan)	Urbanization rate (%)	Natural population growth rate (‰)	Population density (person/km2)	Number of beds of medical and health institutions (bed)	Per capita area of paved roads (m2)	Per capita water resources (m3)	Water consumption in municipal districts per unit GDP (ton/10,000 yuan)	per capita sown area (hectares/10,000 people)	Urban construction land area per capita (km2/10,000 people)	Energy consumption per unit GDP (a ton of standard coal/10,000 yuan)	Ratio of industrial solid wastes comprehensively utilized (%)	the ratio of wastewater treated at centralized sewage plants (%)	Volume of industrial wastewater discharged per capita (ton)	Volume of SO2 emissions per capita (ton/10,000 people)	Per capita area of green land (hectares/10,000 people)	Green coverage ratio of built-up areas (%)
Taiyuan	56547	54.8	0.47	5781.75	39056.9	84.12	5.01	612.15	35247	12.53	108.937	14.58	250.555	0.663908	1.08	54.51	85	9.54952	207.822	26.1589	39.88
Datong	28744	47.25	0.12	2802.21	30705.2	59.03	5.30	238.071	17617	11.47	253.933	11.39	954.784	0.320009	1.62	90.86	83.21	15.962	379.348	13.6745	42.73
Shuozhou	58989	37.95	0.14	5463.82	44416.4	51.1	5.80	164.16	6885	7.28	377.25	4.34	1979.7	0.229331	1.88	86.67	97.24	9.32233	624.366	10.6696	50.05
Lvliang	31183	24.13	0.21	4323.17	23013.6	43.1	5.63	178.587	10700	10.44	372.528	11.82	1052.73	0.0580016	1.73	81.42	75.32	7.95413	285.969	2.1566	39.04
Baotou	126646	45.52	0.13	7777.22	107713	82.00	4.55	99.6111	15195	17.11	274.765	9.53	1138.83	0.672451	1.09	48.1	85.17	26.8474	714.57	27.1981	42.31
Ordos	196079	37.64	0.1	21809.9	147528	72.4	5.80	23.2559	7257	108.37	1012.64	3.94	1899.38	0.768278	0.85	36.73	79.38	10.1165	1051.14	52.9963	42.67
Bayannaoer	45622	24.33	0.11	3467	48065.2	51	1.20	25.2124	8895	15.82	247.756	8.04	3997.19	0.239378	0.770904	62.32	93.45	12.2861	463.752	9.09037	38.24
Luoyang	45387	34.34	0.24	3538.03	39136.8	49.44	5.44	434.182	34149	11.74	193.222	13.25	1039.32	0.287217	0.514425	59.61	97.91	11.7018	177.49	9.28619	37.23
Sanmenxia	52515	25.74	0.22	3649.43	50779.8	48.9	4.12	213.519	11597	10.55	502.789	12.39	1124.05	0.133863	0.98	34.16	97	30.6144	468.484	5.34113	43.47
Tongchuan	37439	26.45	0.13	2860	30441.4	61.25	3.69	217.105	4855	6.05	246.796	5.59	941.386	0.593261	1.466	100	89.17	5.03085	204.034	19.8861	44.16
Yan'an	56896	19.84	0.15	7043.42	52277.5	54.03	5.19	59.5648	11100	4.6	965.505	8.57	1112.91	0.117855	0.65	79.12	89.19	10.684	74.8606	6.22819	39.75
Yulin	84634	25.35	0.17	7736.23	47302.4	52.8	5.41	78.5197	16493	10.29	710.619	4.34	2102.51	0.284841	0.865828	97	84.06	12.8891	595.727	5.02032	28.94
Lanzhou	48138	51.05	0.17	3418.71	36161.7	79.71	4.96	278.282	23557	11.78	64.09	17.93	467.487	0.543717	1.24536	97.4	81.9	13.4831	198.122	16.5861	33.92
Tianshui	12148	42.8	0.27	841.382	12891.2	33.39	7.00	229.768	12600	4.48	766.455	12.22	1336.16	0.140227	0.540625	95.11	70.96	1.5242	28.713	4.24338	34.54
Qingyang	22931	27.81	0.26	2867.44	42884.3	29.59	7.16	81.961	7910	8.19	397.921	5.07	2784.03	0.274441	0.634789	98.39	81	1.50268	68.2368	2.51946	21.04
Xining	43107	43.73	0.17	2959.68	39923	67.8	5.49	296.031	14120	7.15	463.927	22.15	537.881	0.343976	0.958398	97.58	71.2	12.339	348.249	14.1339	38.55
Wuzhong	24439	31.58	0.20	2439.89	37323	42.05	9.60	79.4248	5591	12.47	63.5612	18.59	2284	0.330579	2.49	76	56	18.3095	481.871	18.2795	39.06
Guyuan	11880	49.32	0.37	1049.49	18503.4	28.18	9.73	95.3553	4660	8.3	561.852	11.74	2914.66	0.289366	0.926838	96.45	74.01	1.99341	118.552	8.82566	28.15
Zhongwei	23705	39.15	0.16	1518.05	25135.4	35.01	10.32	64.4658	3581	13.37	106.686	5.94	2790.72	0.328947	3.11	91.58	99.6	30.1654	306.721	13.1223	36.32
Xinzhou	21021	40.3	0.27	2366.48	26174	43.04	4.85	123.996	12187	9.15162	606.537	19.601	1527.74	0.102749	1.66	85.55	68.11	7.63871	204.322	2.78384	31.13
Baiyin	25334	33.65	0.14	1408.14	20559.4	43.23	5.64	80.9245	7005	12.8016	133.291	36.4063	1774.56	0.344586	1.1	55.99	65.02	3.58019	59.7243	10.0339	31.37
Dingxi	9103.11	43.4	0.37	615.242	14917.2	27.16	5.60	136.286	11924	4.91416	478.175	11.2232	2055.56	0.0541379	0.790857	84.15	25.65	1.00697	29.0973	1.0611	27.04
Jinzhong	30977	38.1	0.17	3483.63	28621.8	48.87	5.5	201.617	13655	16.6118	460.528	15.9029	1004.87	0.160368	1.63	83.12	92.80	9.38302	315.026	5.1711	36.42
Yinchuan	61684	42.3	0.31	6462.76	54351.5	74.79	6.73	230.77	12898	17.766	60.2103	14.9074	767.273	0.715417	1.27457	84.78	100	29.7402	443.506	35.5932	40.95

## Sheet: 2014
	Per capita GDP (yuan)	The tertiary industry share of GDP (%)	Expenditure for science and technology share of GDP (%)	Per capita general budget revenue of local finance (yuan)	Per capita fixed asset investment (yuan)	Urbanization rate (%)	Natural population growth rate (‰)	Population density (person/km2)	Number of beds of medical and health institutions (bed)	Per capita area of paved roads (m2)	Per capita water resources (m3)	Water consumption in municipal districts per unit GDP (ton/10,000 yuan)	per capita sown area (hectares/10,000 people)	Urban construction land area per capita (km2/10,000 people)	Energy consumption per unit GDP (a ton of standard coal/10,000 yuan)	Ratio of industrial solid wastes comprehensively utilized (%)	the ratio of wastewater treated at centralized sewage plants (%)	Volume of industrial wastewater discharged per capita (ton)	Volume of SO2 emissions per capita (ton/10,000 people)	Per capita area of green land (hectares/10,000 people)	Green coverage ratio of built-up areas (%)
Taiyuan	59023	58.47	0.56	6021.37	40617.1	84.25	4.95	615.18	39743	13.7	104.445	14.55	237.13	0.718789	1.05	55.25	85.85	9.24655	194.58	29.7844	44.77
Datong	29607	49.83	0.13	3093.99	31616.7	60.04	5.04	239.271	17368	11.43	195.466	10.78	945.842	0.368525	1.59	91.34	85	14.4668	341.558	14.284	38.76
Shuozhou	57368	39.79	0.1	4936.99	46484.9	52.1	5.59	165.073	7025	7.31	291.921	3.93	1980.73	0.228063	1.84	86.86	97.3	10.1488	567.068	11.1808	50.05
Lvliang	28960	31.59	0.14	3425.27	26670.4	44.67	5.33	179.533	11000	10.99	302.116	11.54	937.995	0.0603184	1.61	81.83	82.28	11.012	277.006	2.21342	39.88
Baotou	129915	47.94	0.14	8371.51	122921	82.34	5.66	100.799	15382	18.16	268.31	5.64	1200.43	0.678814	1.08	66.13	85.37	13.7835	676.777	28.0136	42.71
Ordos	199287	39.44	0.06	21134.1	168183	72.8	5.60	23.4577	7489	106.27	918.919	3.85	1953.81	0.555283	0.81	42.37	98	11.7346	960.241	58.4865	43.23
Bayannaoer	51872	25.45	0.07	3709.13	56294.1	51.7	0.60	25.2275	9463	28.14	236.842	5.89	3903.11	0.316986	0.736984	61.8	96.48	15.6758	455.377	9.08493	31.15
Luoyang	49417	41.87	0.26	3897.24	44640.6	50.95	5.66	438.304	37163	12.01	270.216	12.52	1023.56	0.287511	0.486664	65.38	97.71	10.2561	156.367	10.0449	42.15
Sanmenxia	55259	28.5	0.23	4114.14	59079.1	50.36	4.40	214.091	12129	10.5	691.558	10.75	1037.69	0.133505	0.97	33.52	100	31.0133	457.87	6.03444	46.5
Tongchuan	38552	30.08	0.15	2610.9	38357.6	62.22	3.79	217.697	5179	6.15	278.074	5.56	931.606	0.591646	1.369	98.59	88.98	4.75683	204.26	19.8438	44.16
Yan'an	62714	21.9	0.17	7591.72	58709.3	55.82	4.34	59.7862	12000	4.88	559.545	8.61	1104.55	0.16258	0.63	86.84	90	9.54704	73.7569	6.20512	39.75
Yulin	86482	27.69	0.18	7915.13	41268.9	53.86	5.15	78.8365	17248	15.34	654.275	5.19	2237.89	0.283696	1.01916	98.84	74.31	18.4846	586.332	6.36248	35.07
Lanzhou	54771	56.15	0.16	4156.45	34766.1	80.34	4.97	280.063	22700	8.15	55.9906	14.83	470.264	0.567546	1.19555	98.46	83.51	12.4505	184.496	17.7958	35.27
Tianshui	11075	42.9	0.21	963.519	16280.6	35.6	6.91	231.358	12000	4.62	241.167	10.57	1386.36	0.139263	0.519	83.31	71.45	1.48043	20.7048	4.35349	35.54
Qingyang	30087	28.61	0.26	2767.52	50486.7	31.55	7.16	81.9905	8253	8.14	270.115	5.87	2780.36	0.112435	0.612571	98.56	58.5	1.79897	27.7715	3.62941	33.38
Xining	46762	46.7	0.17	3661.85	50293.6	68.6	7.73	299.047	17052	9.71	669.664	19.74	533.33	0.3667	0.918097	96.83	73.12	11.1538	327.546	14.8339	39.11
Wuzhong	28572	28.9	0.21	2597.07	44498.8	43.7	9.85	80.7376	5888	12.76	89.8004	15.77	2213.36	0.339985	2.26	65.27	62.92	15.0924	405.115	19.7857	40.7
Guyuan	16268	50.71	0.3	1246.13	24507.2	30.09	9.74	94.0753	4858	16.77	404.106	10.98	2816.52	0.293303	0.786703	93.7	79	2.02868	85.897	8.94574	27.45
Zhongwei	26354	38.44	0.45	1717.12	29468.5	37.19	9.8	64.9645	3566	13.34	142.832	5.17	2652.32	0.335245	2.87	92.74	96.7	24.7552	299.524	13.0922	36.82
Xinzhou	21796	42.9	0.13	2583.11	30858.2	44.7	4.5	124.384	12278	9.91023	465.079	20.3358	1516.06	0.108678	1.36	70.92	95.01	8.60157	204.807	3.2156	32.11
Baiyin	26203	38.07	0.19	1521.83	25080.1	44.93	5.65	80.7401	7552	12.7439	131.768	39.6628	1795.7	0.351226	1.04	74	72.74	3.30738	574.501	11.169	34.59
Dingxi	10467	45.7	0.34	777.137	18057.5	28.77	5.62	141.374	13312	5.68627	367.47	9.72979	2055.79	0.119039	0.731827	85	75.51	1.04249	29.1898	1.15432	27.22
Jinzhong	31434	42.6	0.18	3539.3	33310.4	50.5	4.65	202.557	14246	13.8889	371.351	16.2151	945.695	0.159624	1.58	79.45	96.6	9.58345	300.861	5.48142	37.92
Yinchuan	66277	42.2	0.27	7214.98	65421.6	75.45	6.71	235.889	13688	17.6786	60.031	11.5452	772.7	0.699892	1.19	90.94	93	25.8161	317.361	39.9549	43.66

## Sheet: 2015
	Per capita GDP (yuan)	The tertiary industry share of GDP (%)	Expenditure for science and technology share of GDP (%)	Per capita general budget revenue of local finance (yuan)	Per capita fixed asset investment (yuan)	Urbanization rate (%)	Natural population growth rate (‰)	Population density (person/km2)	Number of beds of medical and health institutions (bed)	Per capita area of paved roads (m2)	Per capita water resources (m3)	Water consumption in municipal districts per unit GDP (ton/10,000 yuan)	per capita sown area (hectares/10,000 people)	Urban construction land area per capita (km2/10,000 people)	Energy consumption per unit GDP (a ton of standard coal/10,000 yuan)	Ratio of industrial solid wastes comprehensively utilized (%)	the ratio of wastewater treated at centralized sewage plants (%)	Volume of industrial wastewater discharged per capita (ton)	Volume of SO2 emissions per capita (ton/10,000 people)	Per capita area of green land (hectares/10,000 people)	Green coverage ratio of built-up areas (%)
Taiyuan	63483	61.34	0.47	6350.07	46903.2	84.4	4.59	618.02	36760	14.52	98.8723	12.67	232.292	0.766434	0.99	56	93.24	8.20617	149.712	28.3974	40.3
Datong	30989	52.85	0.07	2712.43	33623.6	61.02	4.25	240.293	17787	13.11	214.596	10.16	927.372	0.366956	1.44	91.61	78.54	10.9382	281.743	13.4101	40.09
Shuozhou	51256	48.75	0.1	3081.38	53175.6	53.16	4.71	165.854	7288	10.11	285.439	5.58	1863.01	0.226989	1.87	88.7	97.5	10.5834	365.316	9.08523	42.48
Lvliang	25003	37.43	0.11	2366.26	30436.9	46.24	5.00	180.432	11226	12.27	300.35	17.71	998.721	0.0652367	1.84	73.34	81.11	9.34972	255.365	2.26241	38.08
Baotou	131563	48.91	0.15	8918.42	91301.3	82.65	3.22	101.88	15982	18.33	198.657	5.36	1134.68	0.696359	1.09	72.11	90.09	14.6271	622.587	28.3104	42.81
Ordos	206647	40.87	0.09	21803.3	133840	73.13	4.80	23.5741	7763	105.02	886.998	3.79	2008.7	0.753019	0.77	39.1	94.71	14.459	974.808	56.6085	31.95
Bayannaoer	53000	30.56	0.08	3921.49	39624.3	52.6	2.99	25.3029	9711	19.47	273.107	5.39	4114.07	0.363745	0.700135	51.27	97.84	17.1377	361.216	11.7651	38.78
Luoyang	51692	44.32	0.26	4251.65	52453.9	52.65	5.80	442.57	39936	11.78	252.855	12.22	1018.64	0.309951	0.459889	61.96	93.75	10.1498	176.588	10.3366	39.35
Sanmenxia	55681	32.35	0.15	4181.61	68496.3	51.61	4.25	214.034	13418	11.4	679.056	10.39	1094.55	0.133541	0.96	32.88	85	32.5885	312.749	5.60872	42.73
Tongchuan	38378	33.67	0.22	2763.59	45494.8	63.28	3.53	215.456	5219	5.92	254.663	5.93	962.936	0.442372	1.278	98.47	89.08	4.75849	201.949	22.6327	43.61
Yan'an	53924	28.78	0.19	7223.02	62479.5	57.32	4.32	60.2452	12900	2.96	351.365	8.20	1111.15	0.129969	0.61	89	87.59	11.249	86.5594	6.47156	41.69
Yulin	77267	32.06	0.08	8691.01	33332.6	55	5.15	79.2372	18301	17.81	565.699	4.95	2296.6	0.161712	1.24007	93.29	86.82	21.2402	513.187	6.46556	37.44
Lanzhou	56972	59.98	0.2	5014.53	48841.2	80.95	5.08	282.218	29000	9.89	49.4436	14.20	468.189	0.579459	1.15012	98.4	88.96	11.2047	165.823	17.8441	34.49
Tianshui	10415	48.89	0.19	1108.01	18201.9	43.2	6.93	231.96	12900	4.63	198.206	9.94	1391.37	0.144941	0.500835	84.47	89.8	1.4947	20.2766	5.7161	38.11
Qingyang	27366	33.79	0.22	2483.72	54520	33.46	7.16	82.2486	8964	8.1	193.141	4.81	2777.46	0.116566	0.589355	95.69	61.42	1.12979	27.9444	3.25488	33.75
Xining	49197	48.66	0.17	4101.87	54873.5	68.9	7.26	301.671	17052	10.2	524.061	18.03	531.201	0.38082	0.877701	96.94	74.44	9.52051	285.81	15.2112	38.92
Wuzhong	29698	30.57	0.21	2327.84	48716.8	45.87	9.72	81.943	6033	12.91	81.9254	20.18	2205.69	0.356831	1.70	59.5	94.58	13.1882	334.547	20.6306	22.46
Guyuan	17796	51.96	0.22	1312.87	26313.8	32.35	10.35	92.8796	5104	17.21	344.199	10.63	2795.73	0.354844	0.722463	98.64	73.11	4.56346	85.2121	9.2507	21.56
Zhongwei	27857	38.83	0.34	1865.41	26946.8	39.07	8.82	65.4287	3924	13.37	124.299	7.00	2664.33	0.24527	3.02	96.17	96.2	34.6093	223.485	13.5774	37.07
Xinzhou	21731	45.9	0.14	2344.94	35645.8	46.3	4.1	124.881	12802	10.7704	452.085	54.5876	1500.48	0.117797	1.3	70.93	95.06	8.22031	251.407	3.75677	33.7
Baiyin	25410	41.68	0.15	1490.78	27748	46.53	5.73	80.8158	7932	12.7225	113.34	29.5554	1802.8	0.356746	0.98	74.19	72.98	3.32768	533.019	11.4159	34.81
Dingxi	10975	53	0.28	876.396	19989	30.4	5.7	141.685	13837	5.81723	322.931	9.1581	2057.23	0.118778	0.705895	90.39	87.5	0.885434	34.0028	2.03722	25.16
Jinzhong	31434	46.1	0.18	3005.16	39345.7	51.72	4.62	203.495	14668	15.7602	285.698	12.989	920.348	0.188866	1.52	95.93	95.21	8.64588	273.463	7.057	36.71
Yinchuan	68983	42.9	0.22	7914.55	71201.9	75.8	6.35	239.789	14079	17.4181	60.7643	12.1166	753.662	0.771683	1.10	85.03	93.8	22.5221	299.815	41.694	40.84

## Sheet: 2016
	Per capita GDP (yuan)	The tertiary industry share of GDP (%)	Expenditure for science and technology share of GDP (%)	Per capita general budget revenue of local finance (yuan)	Per capita fixed asset investment (yuan)	Urbanization rate (%)	Natural population growth rate (‰)	Population density (person/km2)	Number of beds of medical and health institutions (bed)	Per capita area of paved roads (m2)	Per capita water resources (m3)	Water consumption in municipal districts per unit GDP (ton/10,000 yuan)	per capita sown area (hectares/10,000 people)	Urban construction land area per capita (km2/10,000 people)	Energy consumption per unit GDP (a ton of standard coal/10,000 yuan)	Ratio of industrial solid wastes comprehensively utilized (%)	the ratio of wastewater treated at centralized sewage plants (%)	Volume of industrial wastewater discharged per capita (ton)	Volume of SO2 emissions per capita (ton/10,000 people)	Per capita area of green land (hectares/10,000 people)	Green coverage ratio of built-up areas (%)
Taiyuan	68234	62.57	0.28	6506.98	46674.2	84.55	5.95	621.69	37897	17.0836	140.871	13.25	225.854	0.768806	0.91	51.3	92.43	8.92874	36.1546	29.1295	41.22
Datong	30046	57.65	0.09	2598.74	35442.9	62.01	4.54	241.387	19445	13.61	248.984	11.62	913.907	0.365294	1.44	92	83.85	5.62261	61.498	13.6883	41.02
Shuozhou	52010	50.82	0.05	2778.29	36065.9	54.21	3.34	166.409	7684	11.7164	339.347	4.77	1855.1	0.192297	1.81	51.52	97.33	7.59007	115.949	7.9181	36.98
Lvliang	25896	38.82	0.17	2324.22	29013.3	47.8	5.89	181.506	12200	12.8571	438.911	16.58	1002.33	0.0622568	1.78	74.24	82.72	8.1323	188.042	2.24903	38.08
Baotou	135326	50.43	0.15	9489.58	103423	83	3.26	102.924	17334	18.7244	255.073	7.60	1158.15	0.685794	1.07	44.72	89.69	11.704	147.281	31.788	44.13
Ordos	214953	41.85	0.05	21944.5	148401	73.54	5.36	23.6917	8110	102.897	1809.95	3.66	2127.18	0.56926	0.77	45.03	97.27	17.7152	279.852	57.1839	42.18
Bayannaoer	54480	32.1	0.09	4156.52	43653.4	53.4	3.58	25.3934	9711	21.25	316.696	5.66	4296.32	0.362448	0.639923	33.14	97.82	12.4718	163.173	11.7409	38.67
Luoyang	56410	46.98	0.24	4450.17	60030.7	54.35	6.56	446.377	44868	12.1659	195.265	10.99	1008.97	0.31613	0.396054	45.13	98.76	7.25187	41.738	11.2145	39.77
Sanmenxia	58894	34.2	0.16	4437.82	78592.5	53.11	5.12	214.949	13653	9.07812	462.754	6.27	1064.45	0.195027	0.856897	36.79	95.8	16.8787	104.007	8.70529	45.49
Tongchuan	36803	40.42	0.23	2538.62	48378.7	64.23	3.83	218.238	5939	5.45946	181.775	6.56	946.53	0.495751	1.19	98.38	91.37	4.10765	85.6704	22.4976	47.38
Yan'an	48300	36.11	0.23	5794.85	53441.9	59.09	4.62	60.8257	13400	2.91667	592.596	8.65	1111.15	0.128729	0.59	84.87	87.59	13.228	34.699	6.4098	41.69
Yulin	81764	33.53	0.20	6880.37	37196.4	56.3	5.31	78.7923	20436	19.7414	946.437	5.24	2562.58	0.206978	1.26624	86.21	88.46	19.9704	231.857	7.15849	41.2
Lanzhou	61207	62.44	0.2	5815.12	53729.7	81.01	5.37	283.165	22400	10.5825	54.2167	12.78	449.602	0.631494	0.993932	96.45	95.72	9.01903	51.7933	20.8717	35.18
Tianshui	17800	50.83	0.18	1270.39	20198	45.2	6.16	232.752	13500	4.86364	158.712	9.40	1353.78	0.153476	0.486812	71.72	94.74	0.993079	14.9233	5.79597	38.43
Qingyang	26734	37.53	0.15	1907.33	58583.2	34.99	6.72	82.669	9420	8.23077	220.483	4.58	2774.97	0.107052	0.572853	99.98	78.15	1.07944	21.7449	3.30523	33.2
Xining	53756	49.14	0.12	3223.05	58965.9	70	6.20	304.661	18070	10.7604	521.918	16.33	524.96	0.372799	0.809034	95.24	75.62	8.71577	247.23	16.5917	40.57
Wuzhong	32039	30.87	0.23	3058.5	56427.2	47.85	10.19	82.8619	6194	12.7073	95.996	17.71	2258.87	0.381679	1.61	58.74	72.27	7.30952	216.535	20.4667	40.93
Guyuan	19720	54.04	0.22	1843.86	24335.5	34.75	10.48	93.5387	5558	17.1739	305.965	10.27	2775.75	0.278597	0.68634	86	79.62	0.811209	64.6591	9.77548	36.66
Zhongwei	29549	40.55	0.38	2006.05	31395.4	39.9	9.84	66.1279	4325	10.3171	135.552	5.75	2517.65	0.416017	2.72	88.24	96.2	25.5244	197.998	14.1619	37.92
Xinzhou	22747	47.1	0.15	2194.7	37011.1	47.9	4.4	125.437	12813	11.6545	573.059	17.3489	1478.92	0.117274	1.24	70	95.24	8.08241	240.368	3.6767	36.32
Baiyin	25813	45.71	0.2	1673.22	30784.2	47.91	5.67	81.123	8241	12.58	122.116	22.1708	1801.17	0.361221	0.93	76.7	78.48	2.31881	216.995	11.5183	34.68
Dingxi	11894	53.4	0.25	899.577	22266.8	31.9	5.76	142.271	14229	5.74468	219.191	8.4602	2063.61	0.0860277	0.642842	89.93	88.89	0.720482	26.2743	2.04674	25.4
Jinzhong	32646	47.1	0.14	3010.1	41085.2	52.93	3.9	203.645	15501	17.6613	540.801	25.6238	901.832	0.217993	1.47	94.8	95.24	5.3005	90.8223	7.34605	37.52
Yinchuan	74269	45.4	0.31	7904.52	78650.4	75.7	8.11	242.781	15494	22.4336	88.6313	11.7582	749.852	0.78043	1.03	80.58	95.2	16.7587	111.204	44.1924	57.71

## Sheet: 2017
	Per capita GDP (yuan)	The tertiary industry share of GDP (%)	Expenditure for science and technology share of GDP (%)	Per capita general budget revenue of local finance (yuan)	Per capita fixed asset investment (yuan)	Urbanization rate (%)	Natural population growth rate (‰)	Population density (person/km2)	Number of beds of medical and health institutions (bed)	Per capita area of paved roads (m2)	Per capita water resources (m3)	Water consumption in municipal districts per unit GDP (ton/10,000 yuan)	per capita sown area (hectares/10,000 people)	Urban construction land area per capita (km2/10,000 people)	Energy consumption per unit GDP (a ton of standard coal/10,000 yuan)	Ratio of industrial solid wastes comprehensively utilized (%)	the ratio of wastewater treated at centralized sewage plants (%)	Volume of industrial wastewater discharged per capita (ton)	Volume of SO2 emissions per capita (ton/10,000 people)	Per capita area of green land (hectares/10,000 people)	Green coverage ratio of built-up areas (%)
Taiyuan	77536	61.2	0.55	7120.36	49446.2	84.7	8.09	626.75	38318	18.3706	123.753	9.86	216.453	0.774026	0.86	42.73	90.92	8.53711	22.2823	29.7121	42.16
Datong	32687	57.7	0.20	3145.38	37698.1	62.94	5.96	242.799	20633	14.48	226.296	11.22	905.473	0.392168	1.37	19	92.03	5.28991	54.5811	13.9089	41.78
Shuozhou	55316	53.4	0.08	4122.78	37018.5	55.29	4.45	167.153	8003	11.5441	345.158	3.58	1880.07	0.191441	1.73	38	97.21	6.31757	109.116	9.01464	42.87
Lvliang	33886	32.7	0.19	3577.79	30622.2	49.25	6.21	182.631	13000	15.4286	518.188	13.66	960.066	0.0824976	1.43	42.6	85.54	6.72613	159.517	3.18131	40.52
Baotou	141777	55.7	0.1	4781.54	102808	83.3	7.17	103.644	18845	19.3462	227.936	7.36	1080.61	0.681028	1.03	48.54	92.93	11.1154	149.295	33.3287	44.3
Ordos	173046	44.1	0.07	17249.6	148195	74.05	5.91	23.8461	8073	99.9333	1035.43	4.63	2333.83	0.565573	0.78	34	97.35	16.6578	209.639	53.1735	42.78
Bayannaoer	43949	39	0.1	3396.59	38587.5	54.2	1.19	25.8674	10685	21.25	234.421	5.08	4355.67	0.302671	0.605751	32.82	98.5	12.0712	111.187	11.822	36.02
Luoyang	63759	47.8	0.31	4776.97	66926.6	56	6.40	447.821	47176	12.9463	333.009	8.95	981.288	0.318042	0.361536	72.71	98.8	5.73501	24.7911	11.7544	41.51
Sanmenxia	64567	35.1	0.2	4768.55	87137.6	54.72	5.47	216.149	12929	9.85714	583.369	6.01	1039.05	0.198351	0.80877	32.19	97	6.66461	41.2571	8.75391	39.85
Tongchuan	41828	41.4	0.22	2406.46	56533.5	64.63	3.71	214.683	6534	5.69863	250.78	5.06	968.443	0.50396	1.09	92.04	92.33	3.82769	101.776	22.7622	38.95
Yan'an	56086	34.3	0.17	6204.65	52215.5	60.79	4.58	61.1038	13200	2.13235	589.899	5.58	1124.34	0.181167	0.57	52.63	88.29	8.66952	41.3725	6.95506	40.76
Yulin	97811	32.1	0.18	9195.05	41160.9	57.7	5.67	79.294	20712	19.7414	785.232	4.97	2489.33	0.161608	1.14321	32.7	89.5	40.2286	176.667	7.15776	39.1
Lanzhou	67882	62.62	0.27	6279.5	35267.9	81.02	5.39	285.007	27000	11.5169	66.0446	11.39	448.037	0.632776	0.93309	90.52	95.49	9.45946	53.8798	20.8816	36.59
Tianshui	18413	52.5	0.20	1337.51	18059.8	40.14	5.69	233.929	15200	4.88636	277.885	8.84	1355.45	0.152704	0.479509	72.66	95.54	0.862327	14.3841	5.82969	38.68
Qingyang	27519	40	0.23	2073.23	23440.6	37	6.47	83.211	10777	8.58974	317.318	3.61	2719.84	0.110786	0.550334	92.45	78.15	1.20978	20.8632	3.48755	31.08
Xining	54825	53.4	0.12	3361.46	67941.8	71.1	6.51	307.441	19713	13.2143	661.996	9.05	526.667	0.501062	0.845756	95.86	76.7	7.5966	209.631	16.3652	41
Wuzhong	36392	29.8	0.28	2328.74	56906.7	49.03	9.7	83.763	6817	12.9286	89.6203	14.34	2239.79	0.391822	1.43	68.5	89.02	7.07416	198.134	20.4531	40.61
Guyuan	22061	53.7	0.25	1358.13	35814.2	36.31	10.24	94.1366	6744	17.3043	416.056	7.17	2737.18	0.276828	0.710911	77.09	91.8	1.31086	38.8536	10.9184	36.68
Zhongwei	32375	41.2	0.39	2073.85	29965.4	43.14	9.65	66.34	4787	13.3902	117.667	4.96	2604.11	0.241901	2.56	91.43	96.71	28.94	146.38	19.1879	39.51
Xinzhou	27665	43.3	0.21	2313.13	39267.5	49.4	3.6	125.914	12546	12.5455	576.571	8.69112	1445.85	0.113672	1.19	70.8	95.32	1.98611	54.9889	3.80486	37.06
Baiyin	26113	46.76	0.17	1731.57	17810.7	49.32	5.15	81.5361	8441	22.44	126.519	10.5434	1799.69	0.381657	0.88	76	94.69	2.15694	5.87521	11.4902	32.51
Dingxi	12360	55	0.27	812.331	12771.7	34.33	6.81	143.22	16314	6	387.217	8.86122	2056.83	0.0854579	0.699873	74.37	92.22	0.512747	29.8284	2.03319	25.67
Jinzhong	38274	45	0.19	3507.86	43332.2	54.14	5.02	205.319	15815	18.6026	503.922	9.83234	890.184	0.234728	1.48	95.3	95.92	2.93261	64.3036	7.60638	35.84
Yinchuan	81656	46.2	0.46	7974.12	77246.8	77.09	8.49	246.582	16675	21.8534	74.6832	8.97616	752.674	0.871753	1.00	32.45	95.2	10.3802	61.6878	44.7156	42

## Sheet: 2018
	Per capita GDP (yuan)	The tertiary industry share of GDP (%)	Expenditure for science and technology share of GDP (%)	Per capita general budget revenue of local finance (yuan)	Per capita fixed asset investment (yuan)	Urbanization rate (%)	Natural population growth rate (‰)	Population density (person/km2)	Number of beds of medical and health institutions (bed)	Per capita area of paved roads (m2)	Per capita water resources (m3)	Water consumption in municipal districts per unit GDP (ton/10,000 yuan)	per capita sown area (hectares/10,000 people)	Urban construction land area per capita (km2/10,000 people)	Energy consumption per unit GDP (a ton of standard coal/10,000 yuan)	Ratio of industrial solid wastes comprehensively utilized (%)	the ratio of wastewater treated at centralized sewage plants (%)	Volume of industrial wastewater discharged per capita (ton)	Volume of SO2 emissions per capita (ton/10,000 people)	Per capita area of green land (hectares/10,000 people)	Green coverage ratio of built-up areas (%)
Taiyuan	88272	61.9	0.64	8441.2	61811.2	84.88	9.84	632.73	39917	21.0648	121	11.65	186.656	0.766708	0.75	48.03	90.89	8.63	19.86	30.3019	44.67
Datong	36874	58.4	0.17	3463.28	42168.3	63.98	3.96	243.758	21108	14.75	228.588	11.18	930.874	0.38	1.37	55.34	87.33	5.01	48.93	14.0365	42.87
Shuozhou	59914	56.33	0.05	5075.4	42742.3	56.31	2.95	167.642	8839	11.5441	332.641	2.93486	1848.75	0.202111	1.67	53.72	95.14	7.52	103.36	14.0804	40.16
Lvliang	36585	34.42	0.12	4498.73	33718.1	50.59	4.55	182.946	13700	14.931	447.807	12.9121	928.557	0.0823554	1.51	59.3	89.11	7.63	143.32	3.18355	40.58
Baotou	150709	55.82	0.11	4941.12	115730	83.6	5.48	104.041	20616	19.4551	313.603	5.77558	944.964	0.678435	1.02	40.94	95.88	11.2946	150.478	33.406	44.5
Ordos	181486	44.55	0.09	20855.4	146752	74.49	4.43	23.9221	8731	95.3	1498.75	3.68214	2330.64	0.567744	0.79	43.02	98.2	15.2714	203.965	56.9092	42.39
Bayannaoer	48193	39.3	0.08	3286.3	29432.1	54.9	2.61	25.9441	11185	21.3077	611.834	6.97863	4389.75	0.301775	0.65	37.52	98.64	12.0473	73.3136	9.7929	36.27
Luoyang	67707	50.3	0.41	4974.38	72919.2	57.57	4.96	452.12	49972	14.5749	273.354	6.03579	974.62	0.316469	0.4	77.03	98.8	6.2989	19.3845	11.16	43.76
Sanmenxia	67294	37.1	0.25	5288.47	96109.1	56.29	4.54	216.549	12168	10.3492	487.483	4.36776	1105.36	0.215584	0.86	37.1	97	6.11114	31.924	8.73774	39.85
Tongchuan	40806	49.26	0.21	2874.09	66712.5	65.9	3.17	207.032	6568	7.70423	306.084	5.53814	1006.84	0.5	1.02	58.4	93.24	5.32537	82.1326	23.9144	39.47
Yan'an	68940	31.74	0.14	6565.45	55909.8	62.31	4.3	61.0039	13200	8.9403	508.985	5.41077	1127.76	0.181464	0.55	44.14	87.91	5.30229	27.8879	6.97088	40.76
Yulin	112845	31.18	0.16	11406.3	44470.1	58.94	4.78	79.63	20623	15.4388	711.569	5.02	2469.39	0.1697	1.11	29.48	94.04	14.0032	178.515	7.12739	36
Lanzhou	73042	64.11	0.22	6748.64	39286	81.03	4.02	284.536	28000	13.1675	93.9685	10.0817	424.465	0.644714	0.853842	96.48	96	10.073	56.9507	22.0642	36.94
Tianshui	19479	55.36	0.17	1389.99	17690.8	41.65	3.93	234.986	16700	4.94697	513.661	7.55481	1311.48	0.16692	0.49	58.61	93.34	0.977674	7.91976	5.8422	38.95
Qingyang	31312	39.75	0.15	2342.09	16535.3	38.4	4.52	83.5859	12121	8.97436	438.079	3.2277	2509.45	0.110297	0.57	90.3	94.59	0.780905	17.1137	3.91335	31.9
Xining	54453	60.04	0.18	3919.85	73553.7	72.1	6.77	311.7	20341	12.3	745.224	8.9136	524.115	0.497659	0.85	96	76.8	6.79	187.39	16.2541	40.5
Wuzhong	37922	30.92	0.46	2442.59	49833.3	50.18	8.33	84.4612	7024	13.5122	111.205	12.3682	2154.91	0.388583	1.38	61.7	91.3	10.2868	140.497	20.4324	41.04
Guyuan	24544	53.04	0.34	1389.25	29917.1	37.93	10.8	95.225	7122	22.5106	575.741	9.27175	2584.88	0.313909	0.691833	77.19	91.82	0.853187	41.8303	13.2244	36.45
Zhongwei	34653	42.16	0.43	1936.37	20038	44.41	10.03	66.9647	5121	13.7143	141.647	4.62995	2524.36	0.248203	2.62	34.5	97.98	12.4786	82.0353	18.1102	40.1
Xinzhou	31209	44.73	0.14	2568.22	42969.3	50.95	3.08	126.113	13323	14.0364	554.855	7.68251	1406.05	0.113493	1.15	63.7	95.69	2.59142	56.1822	3.90921	38.03
Baiyin	29542	44.69	0.12	1791.79	14064.7	50.62	3.3	86.2829	8719	12.64	168.844	7.5277	2024.18	0.380579	0.83	73.8	92.9	2.54296	60.1372	12.5533	36.39
Dingxi	12656	59.55	0.27	852.585	14630.9	35.52	4.74	143.898	16814	6.06383	685.849	8.31723	1808.58	0.0885991	0.701649	99.42	94.34	0.510331	29.9748	2.09448	26.4
Jinzhong	42910	44.6	0.16	4459.78	47267.6	55.37	4.74	205.642	17129	23.0317	473.152	9.9905	837.479	0.236576	1.43	96.3	96.3	2.59938	26.189	7.86615	37.21
Yinchuan	84964	50.85	0.52	7698.14	59654.3	77.57	6.27	249.374	17348	22.1667	82.4225	9.30859	676.708	0.857549	0.95	23.13	95.5	20.3457	45.5345	45.7745	42.02
